# Supplementary material for: Molecular Correlation between Larval, Deutonymph and Adult Stages of the Water Mite Arrenurus (Micruracarus) Novus
Source: Life (Basel). 2020 Jul 9;10(7):108. doi: 10.3390/life10070108 (PMC7400179; doi:10.3390/life10070108)
Supplement: Supplementary file 1 [file life-10-00108-s001.zip]

Archive with 4 entries (3 files):
- Suppl Mat S1 newick
- Table  S1.xlsx
- __MACOSX/
- __MACOSX/._Table  S1.xlsx
