# Supplementary material for: Molecular Correlation between Larval, Deutonymph and Adult Stages of the Water Mite Arrenurus (Micruracarus) Novus
Source: Life (Basel). 2020 Jul 9;10(7):108. doi: 10.3390/life10070108 (PMC7400179; doi:10.3390/life10070108)
Supplement: Supplementary file 1 [file life-10-00108-s001.zip › Suppl Mat S1 newick]

(((((((((((('MK889747.1':0.02621569460000006,'MK889748.1':2.093500000022175E-6):0.3199919500999999,'KP836229.1':0.1678554888999999):0.03922020339999999,((('KP836233.1':0.003808668000000015,('KP836231.1':2.47369999994973E-6,'KP836232.1':0.002047484200000005):0.0024262234000000937):0.15230383819999993,'KP836227.1':0.20289872460000002):0.06711088469999993,(((('KP836236.1':0.026521715199999907,'MG312050.1':7.59906399999899E-4):9.539403000000668E-4,'MG317436.1':0.003826663699999955):0.00495762029999991,'KP836237.1':2.47369999994973E-6):0.005100714599999945,'MG310481.1':2.018800000058718E-6):0.10879618349999998):0.04564576489999994):0.01713912959999997,(('KP836226.1':0.14452728410000004,('KP836241.1':0.011417587199999968,'KP836242.1':0.0013782865000000477):0.1981927481000001):0.08985182320000007,'ANTONIO_2-AV0207-CoI_658_bp_Arrenurus_sp-Ninfa.':0.1506352754):0.06363935860000003):0.06608169149999998,((('KR098035.1':0.011214874200000002,'KR101370.1':0.0017996942000000349):0.0018496101000000653,('KR096740.1':0.0017053892000000737,'KR098352.1':2.4609000000008763E-6):0.0036545479000000824):0.23628807359999993,('KP836224.1':0.13101790060000007,'KP836225.1':0.11239103400000006):0.04028175180000004):0.023659996100000025):0.02372126870000002,('KP836228.1':0.20148685490000007,'KP836230.1':0.187109643):2.003700000030584E-6):0.0319736464,'KP836207.1':0.2005548961000001):0.02816349610000002,'JN034731.1':0.20948183749999993):0.013136071999999999,('KP836197.1':0.3220328753999999,((((('KP836239.1':0.2673260447,(((('KM101006.1':2.1721000000862745E-6,'KP836175.1':2.47369999994973E-6):0.00229394110000003,'KP836176.1':2.4014999999710795E-6):0.0974811177999999,((('KT604265.1':2.47369999994973E-6,'KT605287.1':2.47369999994973E-6):2.911599999988468E-6,'KT605295.1':2.618199999915305E-6):0.00242735500000002,(('KT604056.1':0.004376548099999988,'KP836195.1':0.004545404399999953):0.002151301100000058,('KP836196.1':2.47369999994973E-6,'KT604149.1':2.47369999994973E-6):2.0751000000540643E-6):0.011853255699999954):0.051606215100000075):0.002584495300000045,('KP836184.1':0.009897755499999938,('KP836182.1':0.0021979901999999996,('MG313205.1':2.4789999999441648E-6,'KP836183.1':2.47369999994973E-6):2.473799999958004E-6):0.006647529599999924):0.0621647367):0.07667975400000004):0.034378873700000034,('KP836188.1':0.10357155030000009,'KP836186.1':0.12335384439999997):0.05384558120000005):0.028030208200000017,('KP836194.1':0.1009997977999999,(('KP836193.1':2.5561000001061984E-6,('MG311762.1':2.47369999994973E-6,'MG317506.1':2.47369999994973E-6):2.227199999982332E-6):2.6056999999912733E-6,((('MG312519.1':2.47369999994973E-6,('MG314727.1':2.47369999994973E-6,'MG315884.1':2.47369999994973E-6):2.473799999958004E-6):2.473799999958004E-6,'MG314382.1':2.47369999994973E-6):2.4499999999871847E-6,('MG317127.1':2.47369999994973E-6,(('MG318706.1':0.0,'MG320289.1':0.0):2.47369999994973E-6,'MG320172.1':2.47369999994973E-6):2.473799999958004E-6):2.5963000001016923E-6):0.0037166324999999834):0.13503174959999997):0.059621071599999964):0.014712571100000016,(('KP836185.1':0.13817598070000003,('KP836187.1':0.12576924710000004,('HQ924310.1':0.03883862380000003,(('MG318002.1':0.0019094464000000144,(('MG313303.1':2.47369999994973E-6,'MG313501.1':2.47369999994973E-6):2.5947999999775817E-6,'KP836189.1':2.47369999994973E-6):0.001585205000000034):0.02118172890000003,('KP836171.1':0.004284239199999984,(('KP836173.1':0.002182744399999992,(((('MG319451.1':2.40250000005382E-6,'MG320543.1':2.4484000000768447E-6):0.003516931899999909,'MG317017.1':0.001749836899999968):2.5117999999935137E-6,(('MG317722.1':0.001749840900000077,'MG319546.1':0.0017615859999999817):2.473799999958004E-6,(((('MG313272.1':0.0,'MG319938.1':0.0):0.0,'MG321061.1':0.0):0.0,'MG320000.1':0.0):2.47369999994973E-6,'MG315116.1':2.47369999994973E-6):2.473799999958004E-6):2.485500000037888E-6):2.473799999958004E-6,'MG315444.1':0.001751128500000032):0.0017549280999999972):0.0017445259999999685,'MG320266.1':2.5381999999574134E-6):2.0777000000471446E-6):0.03362262929999993):0.012740245899999891):0.07428769699999993):0.012147532500000002):0.06366731979999996,(('MK889697.1':0.0,'MK889699.1':0.0):2.553000000071748E-6,'MK889698.1':2.47369999994973E-6):0.12059821550000005):0.04183084410000004):0.028182994699999964,(('KP836181.1':0.11861663150000001,('KP836199.1':2.47369999994973E-6,'KP836200.1':0.0042826290999999905):0.12712822420000003):0.01804358049999999,(('KP836174.1':0.01554383920000002,'KP836192.1':2.1412999999803617E-6):0.12856614310000003,(('KP836177.1':0.0040105236999999905,'KP836178.1':2.2857999999459366E-6):0.06431353080000002,('KP836190.1':0.01664507829999995,(('KP836172.1':2.1097000000303012E-6,'KP836191.1':2.6952999999663163E-6):0.001980792300000034,('KP836179.1':2.47369999994973E-6,'KP836180.1':2.9312999999531186E-6):0.004494818399999989):0.011043832200000048):0.06011544930000001):0.03870345730000002):2.165399999976003E-6):0.020263036400000045):0.013408603200000035):0.030482740299999977):0.013308999499999974,((('KP836205.1':0.1733466388,((('KP836219.1':0.005155176699999986,('KP836218.1':0.0020352986000000683,'KP836220.1':2.47369999994973E-6):0.009713734900000048):0.13696004269999995,('KP836206.1':0.0850319475000001,('MK889700.1':2.47369999994973E-6,'MK889701.1':2.47369999994973E-6):0.06579727919999989):0.0850708281000001):0.06684616230000007,(('MF743447.1':0.020313398399999905,'MF744479.1':2.1972999999508858E-6):4.4210899999996833E-4,((('MF743361.1':2.47369999994973E-6,('MF743981.1':2.47369999994973E-6,'MF745994.1':2.47369999994973E-6):2.473799999958004E-6):2.751900000097507E-6,'MF748543.1':2.7469999999141237E-6):0.00173218839999989,(('HQ919912.1':2.47369999994973E-6,'HQ919913.1':2.47369999994973E-6):0.00160029599999989,'HQ919948.1':2.47369999994973E-6):2.3808000000347107E-6):0.003098735000000019):0.09778777530000005):0.11142931019999991):0.04332245459999995,(((((((('KM838807.1':0.0016935039999999013,(('JN309444.1':0.0017343841999999388,'KM824466.1':2.47369999994973E-6):2.473799999958004E-6,'KM827082.1':2.47369999994973E-6):2.9555000000680565E-6):0.010867403900000072,((('KM828209.1':2.47369999994973E-6,'KM829283.1':2.47369999994973E-6):2.267099999953004E-6,'KM833758.1':2.47369999994973E-6):0.0034888987999999177,((('KM827059.1':2.47369999994973E-6,'KM839514.1':2.47369999994973E-6):2.7232999999515783E-6,'KM838659.1':2.7230999999350303E-6):0.0016994614000001018,(('KM828158.1':2.47369999994973E-6,'KM835151.1':2.47369999994973E-6):2.2903000000962237E-6,('KM832029.1':2.47369999994973E-6,'KM834378.1':2.890900000052099E-6):2.719100000048158E-6):0.001699427699999978):2.081599999925743E-6):0.001765557099999926):0.0016737016999999188,(((((((((((((((('KM838103.1':0.0,'KM825703.1':0.0):0.0,'KM832367.1':0.0):0.0,'KM831006.1':0.0):0.0,'KM827641.1':0.0):2.47369999994973E-6,('JN309445.1':2.47369999994973E-6,'JN309443.1':2.47369999994973E-6):2.473799999958004E-6):2.473799999958004E-6,'KM828115.1':2.47369999994973E-6):2.473799999958004E-6,'KM833124.1':2.47369999994973E-6):2.473799999958004E-6,'KM827870.1':2.47369999994973E-6):2.473799999958004E-6,'KM828567.1':2.47369999994973E-6):2.473799999958004E-6,'KM828978.1':2.47369999994973E-6):2.473799999958004E-6,'KM834845.1':2.47369999994973E-6):2.2900000000714016E-6,'KM840117.1':2.47369999994973E-6):2.473799999958004E-6,((('KM824983.1':0.001704089299999989,'KM834334.1':2.47369999994973E-6):8.610800000008467E-5,'KM826821.1':2.47369999994973E-6):2.1673999999194393E-6,'KM833390.1':2.47369999994973E-6):2.534000000053993E-6):2.473799999958004E-6,'KM825212.1':2.47369999994973E-6):2.089899999946354E-6,'KM834605.1':2.4338999999873323E-6):2.1349999999031866E-6,'KM838378.1':2.47369999994973E-6):0.0105108116999999):0.0017388814999999003,'KM830004.1':0.003410778599999942):0.0034841914999999,(('MG313216.1':0.0018275777000000826,'KP836223.1':2.962199999956283E-6):0.0017658159000000229,'KP836222.1':2.5946999999693077E-6):0.0035378077999999036):0.0017091248000000725,(('KM831767.1':2.47369999994973E-6,'KM833176.1':2.47369999994973E-6):2.7241000000177706E-6,('KM827656.1':0.0016891072000000396,'KM836945.1':2.47369999994973E-6):2.0711999999534214E-6):2.720799999966772E-6):2.687699999892601E-6,(((('KM829846.1':2.47369999994973E-6,'KM827267.1':2.47369999994973E-6):2.473799999958004E-6,('KM832386.1':2.47369999994973E-6,'KM824030.1':2.47369999994973E-6):2.473799999958004E-6):2.473799999958004E-6,((('KM828689.1':2.47369999994973E-6,'KM825431.1':2.47369999994973E-6):2.473799999958004E-6,'KM826333.1':2.47369999994973E-6):2.473799999958004E-6,'KM832701.1':2.47369999994973E-6):2.473799999958004E-6):2.473799999958004E-6,('KM826410.1':2.47369999994973E-6,'KM827240.1':2.47369999994973E-6):2.473799999958004E-6):0.0034609860000001103):0.2427558031999999,('KM839764.1':0.015530893700000048,(('KM828426.1':2.47369999994973E-6,'JN309436.1':2.4652999999208447E-6):0.00168639930000003,('JN309452.1':2.34979999991225E-6,('JN309449.1':0.0016958240000000124,'HQ924260.1':2.7086000000675625E-6):0.0016885420999999123):2.392899999925646E-6):0.0027480230000000994):0.1149381518999999):0.05834902180000001):0.08074427210000001,'KP836215.1':0.29372267259999996):0.04560764539999995):0.08966567410000004,((((('MG312482.1':2.47369999994973E-6,('MG317734.1':2.47369999994973E-6,'MG318581.1':2.47369999994973E-6):2.2014999999653284E-6):2.966000000048652E-6,((('MG317870.1':0.0019280259999999716,(('MG314823.1':0.001933132699999951,('MG314930.1':2.47369999994973E-6,'MG321067.1':2.47369999994973E-6):2.8322999999774723E-6):2.473799999958004E-6,'MG314449.1':2.8765999999791347E-6):0.0018673992000000084):2.3824999999533247E-6,('MG314834.1':0.0019211957000000446,'KP836217.1':0.0020383760000000084):0.0018980728999999918):2.3238999999897203E-6,'MG313280.1':0.001795384400000044):0.005511793000000043):0.08014480020000003,(('KP836216.1':0.008740144899999969,('KP836208.1':2.9784999999726836E-6,('KP836209.1':0.002118362599999979,'KP836210.1':2.47369999994973E-6):0.002117812599999991):0.006531401599999986):0.002122502099999979,'KP836221.1':2.0996999999800536E-6):0.10392679019999995):0.18316681690000003,'MG320417.1':0.19495606780000008):0.04108404579999991,((((('MG313573.1':0.008766806799999971,('KP836211.1':2.870800000054352E-6,'KP836212.1':0.0020332899999999654):0.004271318100000032):0.0033439808999999876,('KP836213.1':0.0020302977999999694,'KP836214.1':2.47369999994973E-6):2.9003000000527024E-6):2.4909000000405968E-6,'MN359717.1':0.003314046199999976):0.003323413000000053,'MG317929.1':2.767200000031167E-6):0.13400831429999993,('KR100999.1':2.1685000000104537E-6,('KP836203.1':2.7733999998780234E-6,('KP836202.1':0.0038540377000000348,((('KR103122.1':0.005361171799999953,'KP836201.1':0.003871099599999983):2.95619999990393E-6,'KP836204.1':0.0019190248000000576):2.8382000001325736E-6,'MG449549.1':0.0016876948999999808):0.003435365699999915):0.0017130586000000392):0.003662712299999926):0.3748049416000001):0.03713147729999999):0.25722073099999987):0.08139664205,('JX629050.1':0.23230163010000004,'KX421869.1':0.17776435200000007):0.08139664204999994);
