# Supplementary material for: Molecular Correlation between Larval, Deutonymph and Adult Stages of the Water Mite Arrenurus (Micruracarus) Novus
Source: Life (Basel). 2020 Jul 9;10(7):108. doi: 10.3390/life10070108 (PMC7400179; doi:10.3390/life10070108)
Supplement: Supplementary file 1 [file life-10-00108-s001.zip › Table S1.xlsx]

## Sheet: Hoja1
net K2P	A. fontinalis	A. cardiacus	A. securiformis	A. solifer	A. cylindratus	A. muelleri	A. wardi	A. robustuts	A. longicaudatus	A. crenellatus	A. inexploratus	A. truncatellus	A. mediorotundatus	A. fimbriatus	A. albator	A. crassicaudatus	A. sinuator	A. biscissus	A. suecicus	A. perforatus	A. globator	A. bletopetiolatus	A. reflexus	A. fissicornis	A. cuspidifer	A. bicuspidator	A. neumani	A. tricuspidator	A. bruzelii	A. compactus	A. affinis	A. hungerfordi	A. refractariolus	A. major	A. drepanophorus	A. mucronatus	A. americanus	A. stecki	A. pustulator	A. planus	A. lyriger	A. maryellenae	A. setiger	A. cheboyganensis	A. magnicaudatus	Arrenurus novus	A. apetiolatus	A. marshallae	A. megalurus
A. fontinalis
A. cardiacus	0.1949
A. securiformis	0.1509	0.1199
A. solifer	0.1877	0.1435	0.1115
A. cylindratus	0.2081	0.1719	0.0986	0.1312
A. muelleri	0.2245	0.195	0.1319	0.1177	0.0907
A. wardi	0.2072	0.1539	0.1265	0.1851	0.1519	0.1459
A. robustuts	0.197	0.1423	0.1878	0.1757	0.2148	0.2228	0.1631
A. longicaudatus	0.2061	0.0954	0.1465	0.1363	0.1347	0.149	0.1056	0.162
A. crenellatus	0.1905	0.2002	0.2228	0.207	0.2002	0.1861	0.1664	0.1654	0.1486
A. inexploratus	0.1733	0.1624	0.1841	0.1827	0.1986	0.1986	0.1849	0.1639	0.1902	0.1866
A. truncatellus	0.1867	0.2069	0.1894	0.1881	0.1992	0.1766	0.2052	0.1645	0.1801	0.1237	0.1927
A. mediorotundatus	0.1516	0.1432	0.1134	0.1555	0.1149	0.1639	0.1576	0.1998	0.1336	0.1555	0.155	0.1633
A. fimbriatus	0.2099	0.2383	0.2093	0.1835	0.2141	0.177	0.1942	0.21	0.1927	0.1841	0.1857	0.1629	0.1992
A. albator	0.193	0.184	0.219	0.2003	0.2182	0.21	0.2061	0.1357	0.14	0.135	0.1906	0.1219	0.1633	0.1927
A. crassicaudatus	0.19	0.1836	0.2319	0.1762	0.2383	0.2141	0.2137	0.1087	0.1844	0.1647	0.1349	0.1504	0.2005	0.1645	0.1291
A. sinuator	0.1408	0.1988	0.1541	0.1811	0.1634	0.1807	0.2016	0.1424	0.1895	0.1847	0.1351	0.1763	0.1623	0.2012	0.1802	0.1795
A. biscissus	0.1668	0.1546	0.2188	0.2359	0.2063	0.2318	0.1847	0.1992	0.1746	0.1715	0.1281	0.1851	0.1411	0.2301	0.1546	0.2141	0.1707
A. suecicus	0.1652	0.1927	0.1448	0.1683	0.1494	0.1713	0.2008	0.1357	0.1747	0.1995	0.1557	0.1561	0.177	0.1776	0.1489	0.148	0.1408	0.2005
A. perforatus	0.1674	0.2058	0.1795	0.1948	0.2069	0.1693	0.1899	0.1857	0.1825	0.1834	0.2083	0.1438	0.1697	0.1651	0.1719	0.1788	0.1615	0.1693	0.1934
A. globator	0.1568	0.1697	0.2264	0.1996	0.1857	0.1707	0.1859	0.1788	0.1552	0.1572	0.1561	0.1353	0.1788	0.1719	0.1432	0.1511	0.1645	0.1624	0.1776	0.1651
A. bletopetiolatus	0.1822	0.1897	0.1769	0.1796	0.1744	0.1669	0.2129	0.164	0.1712	0.2009	0.196	0.14	0.1738	0.1694	0.1626	0.1845	0.1572	0.1897	0.1615	0.1915	0.1608
A. reflexus	0.1638	0.1407	0.145	0.1606	0.1242	0.1609	0.1469	0.1306	0.141	0.1299	0.1644	0.139	0.142	0.1714	0.1574	0.1526	0.1369	0.1631	0.1489	0.1542	0.1453	0.0801
A. fissicornis	0.1817	0.1633	0.1379	0.1522	0.1515	0.1443	0.159	0.1737	0.1551	0.1513	0.1596	0.1387	0.1332	0.1679	0.1519	0.181	0.1592	0.1435	0.1586	0.1387	0.1697	0.1057	0.0694
A. cuspidifer	0.1789	0.1776	0.1728	0.2003	0.1353	0.1788	0.1867	0.1427	0.1476	0.1493	0.1629	0.1561	0.1427	0.1788	0.1219	0.1291	0.1726	0.1494	0.1357	0.1781	0.1302	0.1351	0.0933	0.1186
A. bicuspidator	0.1938	0.1419	0.1744	0.1779	0.1584	0.1734	0.1798	0.1222	0.148	0.1877	0.1413	0.1353	0.1651	0.2012	0.0961	0.1287	0.151	0.1561	0.1095	0.21	0.0958	0.1272	0.1323	0.1612	0.0903
A. neumani	0.1486	0.1365	0.132	0.1467	0.1183	0.1255	0.1425	0.1042	0.1123	0.1477	0.1007	0.0989	0.1177	0.1588	0.0957	0.0991	0.0938	0.1273	0.0982	0.1282	0.0932	0.0781	0.0749	0.0892	0.0587	0.0408
A. tricuspidator	0.1412	0.1845	0.1515	0.1992	0.1872	0.2275	0.1726	0.1494	0.1914	0.1708	0.169	0.1486	0.1082	0.1845	0.1432	0.1419	0.151	0.1499	0.1577	0.1702	0.195	0.149	0.1242	0.1297	0.1173	0.1467	0.0998
A. bruzelii	0.1519	0.1903	0.1891	0.1835	0.1845	0.2236	0.2405	0.1766	0.1871	0.2244	0.1342	0.1693	0.148	0.2236	0.1693	0.1483	0.1531	0.1427	0.1486	0.1851	0.1561	0.1462	0.1372	0.1598	0.1095	0.1019	0.0558	0.1227
A. compactus	0.1884	0.1921	0.1652	0.1827	0.1419	0.1561	0.167	0.1639	0.1594	0.1861	0.1413	0.1347	0.1557	0.1845	0.1566	0.1419	0.1265	0.1781	0.1432	0.1566	0.1427	0.104	0.0967	0.1113	0.0837	0.1032	0.0098	0.1379	0.0899
A. affinis	0.1807	0.177	0.1652	0.1827	0.1419	0.1561	0.167	0.1494	0.1451	0.1708	0.1413	0.1212	0.1557	0.1845	0.1423	0.1419	0.1265	0.1633	0.1432	0.1566	0.1287	0.0906	0.0835	0.1113	0.0837	0.0899	0.0016	0.1379	0.0899	0.0113
A. hungerfordi	0.19	0.2141	0.2331	0.2075	0.2236	0.2318	0.2271	0.1788	0.2281	0.2306	0.1553	0.1864	0.1851	0.1934	0.1702	0.1561	0.1871	0.1511	0.1423	0.21	0.1845	0.194	0.1515	0.1423	0.1504	0.1499	0.14	0.1659	0.1633	0.1707	0.1857
A. refractariolus	0.1636	0.1621	0.1664	0.1719	0.1517	0.1577	0.1515	0.1349	0.1286	0.1483	0.1766	0.177	0.1489	0.1915	0.1151	0.1486	0.1443	0.1353	0.1227	0.1553	0.1423	0.1482	0.0981	0.1186	0.1168	0.1036	0.0831	0.1533	0.1432	0.1372	0.1232	0.1577
A. major	0.1135	0.0981	0.1239	0.1382	0.1164	0.1281	0.1037	0.0957	0.106	0.1093	0.0669	0.0909	0.0942	0.139	0.1047	0.1096	0.1052	0.0698	0.0749	0.1318	0.08	0.0738	0.0521	0.0348	0.0751	0.0638	0.0301	0.0978	0.0884	0.0638	0.0569	0.0593	0.0718
A. drepanophorus	0.1955	0.148	0.1746	0.2218	0.1702	0.1851	0.156	0.1986	0.1749	0.1757	0.1279	0.1762	0.1903	0.1982	0.169	0.2058	0.1639	0.1154	0.1553	0.1998	0.1546	0.1738	0.1336	0.1256	0.1553	0.1279	0.1127	0.1639	0.1693	0.1557	0.1416	0.1651	0.1419	0.0249
A. mucronatus	0.1955	0.148	0.1746	0.2218	0.1702	0.1851	0.156	0.1986	0.1749	0.1757	0.1279	0.1762	0.1903	0.1982	0.169	0.2058	0.1639	0.1154	0.1553	0.1998	0.1546	0.1738	0.1336	0.1256	0.1553	0.1279	0.1127	0.1639	0.1693	0.1557	0.1416	0.1651	0.1419	0.0249	0
A. americanus	0.1704	0.1741	0.2016	0.2109	0.1823	0.1823	0.155	0.1701	0.1746	0.1481	0.1197	0.1489	0.1744	0.1762	0.1479	0.1835	0.155	0.1151	0.1283	0.1775	0.1322	0.1586	0.109	0.1042	0.1283	0.1131	0.0978	0.1579	0.1612	0.1406	0.1266	0.1166	0.1019	0.0073	0.0387	0.0387
A. stecki	0.1665	0.2153	0.1612	0.1941	0.1742	0.1817	0.1551	0.2041	0.1786	0.1819	0.1471	0.1823	0.1022	0.1259	0.1528	0.1533	0.1984	0.1385	0.1665	0.1333	0.1922	0.201	0.1825	0.1652	0.1325	0.1691	0.1397	0.1185	0.1817	0.1906	0.1906	0.1596	0.1388	0.1175	0.16	0.16	0.1394
A. pustulator	0.1619	0.1762	0.2025	0.1783	0.1795	0.1934	0.2159	0.1486	0.1398	0.1623	0.1836	0.148	0.1915	0.2221	0.1353	0.1561	0.1438	0.1633	0.1353	0.1832	0.1281	0.1474	0.1054	0.1262	0.1232	0.1227	0.0708	0.1599	0.1158	0.1158	0.1024	0.1571	0.1036	0.0573	0.1629	0.1629	0.115	0.2355
A. planus	0.1748	0.1758	0.1657	0.1835	0.1579	0.1641	0.1461	0.168	0.1531	0.1738	0.1451	0.1883	0.1754	0.2121	0.1971	0.1812	0.143	0.1674	0.1694	0.1557	0.1601	0.1409	0.089	0.1146	0.1124	0.1406	0.0947	0.1702	0.1539	0.1256	0.1256	0.1506	0.127	0.0596	0.1597	0.1597	0.1255	0.187	0.1137
A. lyriger	0.1674	0.2135	0.202	0.1994	0.1927	0.1915	0.1986	0.1697	0.1801	0.1853	0.1693	0.1427	0.1697	0.1629	0.1357	0.1504	0.1615	0.1759	0.1345	0.1499	0.0896	0.1664	0.1428	0.1692	0.1427	0.1149	0.0926	0.1639	0.1291	0.1494	0.1353	0.1766	0.1147	0.1012	0.1757	0.1757	0.1476	0.1458	0.1361	0.168
A. maryellenae	0.1643	0.1934	0.2038	0.1736	0.2076	0.1707	0.2082	0.1504	0.1625	0.1708	0.1349	0.1766	0.1992	0.1719	0.1353	0.1349	0.1462	0.1707	0.1504	0.1776	0.1357	0.1343	0.1423	0.1706	0.1372	0.1438	0.0912	0.1511	0.1719	0.1296	0.1158	0.1633	0.1504	0.0967	0.1927	0.1927	0.1706	0.1742	0.1499	0.1364	0.1486
A. setiger	0.1699	0.1968	0.1843	0.1775	0.1606	0.1682	0.205	0.1677	0.1752	0.1684	0.146	0.1564	0.1319	0.1758	0.1248	0.14	0.131	0.1347	0.1563	0.1355	0.1461	0.1433	0.1117	0.1177	0.0988	0.1253	0.0822	0.1258	0.1076	0.1217	0.1149	0.1427	0.1117	0.0972	0.1824	0.1824	0.149	0.1287	0.1365	0.1363	0.0818	0.1252
A. cheboyganensis	0.1763	0.1976	0.1755	0.1758	0.1696	0.1771	0.2093	0.1691	0.1841	0.1852	0.1477	0.1666	0.1337	0.1746	0.1317	0.1344	0.1426	0.1493	0.1593	0.1317	0.1615	0.1573	0.1206	0.1137	0.1059	0.1391	0.0914	0.1251	0.1177	0.1321	0.1321	0.1453	0.1186	0.1106	0.2034	0.2034	0.166	0.1285	0.1463	0.1532	0.0985	0.1415	-0.0019
A. magnicaudatus	0.1561	0.1629	0.1738	0.2227	0.1915	0.2228	0.1866	0.1427	0.1843	0.2073	0.1212	0.1836	0.1697	0.2083	0.1633	0.1486	0.1231	0.155	0.1357	0.1845	0.1149	0.1556	0.1177	0.1333	0.1438	0.1154	0.0817	0.1432	0.1279	0.1222	0.1087	0.1486	0.1357	0.0532	0.1345	0.1345	0.1258	0.1887	0.1284	0.133	0.1483	0.1104	0.1329	0.1441
Arrenurus novus	0.1789	0.2294	0.2244	0.2118	0.1982	0.1766	0.2164	0.177	0.1847	0.1702	0.184	0.1618	0.1624	0.1651	0.1624	0.1566	0.1494	0.1486	0.177	0.1345	0.1432	0.1984	0.1593	0.1666	0.1511	0.1713	0.1039	0.1504	0.1432	0.1494	0.1353	0.1776	0.1213	0.1133	0.191	0.191	0.162	0.136	0.1216	0.1616	0.1219	0.1222	0.0984	0.1118	0.1147
A. apetiolatus	0.2655	0.2195	0.2649	0.2143	0.2072	0.1973	0.2391	0.2929	0.2359	0.2218	0.2287	0.2228	0.2146	0.2366	0.2479	0.2345	0.3054	0.2117	0.2655	0.2041	0.1964	0.235	0.2043	0.2122	0.2144	0.2263	0.1987	0.2618	0.2222	0.2286	0.2263	0.2208	0.2269	0.1591	0.2106	0.2106	0.1873	0.2247	0.2185	0.2049	0.226	0.2242	0.2054	0.2141	0.2419	0.219
A. marshallae	0.201	0.1959	0.1873	0.1953	0.2189	0.2175	0.199	0.2191	0.1941	0.224	0.1833	0.2038	0.1674	0.2298	0.2277	0.1977	0.2111	0.1916	0.2038	0.217	0.2358	0.2363	0.1905	0.1968	0.1694	0.1764	0.1482	0.1756	0.1534	0.1884	0.1884	0.1691	0.213	0.1104	0.1848	0.1848	0.1559	0.2027	0.1679	0.1977	0.2347	0.2334	0.1882	0.1865	0.2121	0.227	0.1571
A. megalurus	0.1864	0.2141	0.2025	0.1977	0.1986	0.191	0.1981	0.2126	0.1767	0.2007	0.2348	0.2273	0.1915	0.2053	0.2044	0.2117	0.244	0.2288	0.19	0.2352	0.227	0.2249	0.1932	0.2025	0.1614	0.1836	0.1714	0.2063	0.2288	0.2122	0.2122	0.2063	0.1982	0.1264	0.1906	0.1906	0.1617	0.2018	0.1615	0.1517	0.2352	0.2053	0.2298	0.2443	0.2203	0.2432	0.1495	0.1105
A. intermedius	0.1897	0.2002	0.2029	0.1992	0.206	0.1982	0.2034	0.22	0.1833	0.2041	0.2209	0.2192	0.1892	0.2127	0.2115	0.2151	0.248	0.2186	0.197	0.241	0.2189	0.2328	0.2004	0.2099	0.1677	0.1757	0.1723	0.2099	0.2146	0.2176	0.2176	0.1982	0.2054	0.1174	0.1808	0.1808	0.1522	0.2071	0.1538	0.144	0.243	0.2127	0.2378	0.2523	0.2084	0.231	0.1398	0.0978	0.0085
A. birgei	0.2488	0.2141	0.2183	0.1962	0.2012	0.1781	0.2066	0.205	0.1658	0.1932	0.2122	0.1992	0.2058	0.2534	0.155	0.1972	0.1897	0.213	0.1629	0.2228	0.213	0.2429	0.2129	0.2009	0.1906	0.1553	0.1504	0.2155	0.213	0.2141	0.1986	0.1998	0.148	0.1429	0.184	0.184	0.1696	0.2025	0.177	0.1812	0.1766	0.1903	0.1696	0.1867	0.2126	0.197	0.1504	0.1691	0.1489
A. manubriator	0.1996	0.1686	0.1835	0.2046	0.197	0.2037	0.1802	0.2199	0.1665	0.2516	0.1564	0.1957	0.2021	0.207	0.1704	0.1868	0.2298	0.1816	0.171	0.2065	0.1632	0.2329	0.1818	0.183	0.1516	0.136	0.1335	0.2026	0.1727	0.1874	0.1853	0.1707	0.1647	0.105	0.1474	0.1474	0.127	0.1633	0.1717	0.1821	0.1704	0.1971	0.199	0.1986	0.1892	0.2294	0.1437	0.1051	0.1223
[truncated: 3 more columns]
